# Supplementary material for: Type I arginine methyltransferases are intervention points to unveil the oncogenic Epstein-Barr virus to the immune system
Source: Nucleic Acids Res. 2022 Nov 9;50(20):11799–819. doi: 10.1093/nar/gkac915 (PMC9723642; doi:10.1093/nar/gkac915)
Supplement: gkac915_Supplemental_Files [file gkac915_supplemental_files.zip]

Archive with 8 entries (8 files):
- Supplementary_Figure_1_Angrand_et_al_revised.pdf
- Supplementary_Figure_2_Angrand_et_al_revised.pdf
- Supplementary_Figure_3_Angrand_et_al_revised.pdf
- Supplementary_Figure_4_Angrand_et_al_revised.pdf
- Supplementary_Figure_5_Angrand_et_al_revised.pptx
- Supplementary_Figure_6_Angrand_et_al_revised.pdf
- Supplementary_Figure_7_Angrand_et_al_revised.pdf
- Supplementary_Figure_8_Angrand_et_al_revised.pdf
